# Supplementary material for: A genome-wide association study based on the China Kadoorie Biobank identifies genetic associations between snoring and cardiometabolic traits
Source: Commun Biol. 2024 Mar 9;7:305. doi: 10.1038/s42003-024-05978-0 (PMC10924953; doi:10.1038/s42003-024-05978-0)
Supplement: Supplementary file 4 — Supplementary Data 1-22 [file 42003_2024_5978_MOESM4_ESM.xlsx]

## Sheet: Legend
Table	Description
Supplementary Data 1	Snoring frequency among 10 study areas
Supplementary Data 2	Baseline characteristics of the CKB participants in the present study (N=100,626)
Supplementary Data 3	Genomic risk loci of the main and sensitivity GWAS of snoring
Supplementary Data 4	Novel loci for the GWAS of snoring in CKB
Supplementary Data 5	Annotation of snoring and habitual snoring GWAS
Supplementary Data 6	Results of eQTL mapping for snoring GWAS and the sensitivity analysis
Supplementary Data 7	Expression of snoring genes across 54 tissues from GTEx v8
Supplementary Data 8	Summary of mapped genes
Supplementary Data 9	Geneset enrichment analysis of snoring genes
Supplementary Data 10	Minor allele frequencies (MAF) comparison for snoring loci between East-Asian population of CKB and European population of UKB
Supplementary Data 11	Replication of CKB snoring SNPs in UKB snoring GWAS
Supplementary Data 12	Replication of UKB snoring SNPs in CKB snoring GWAS
Supplementary Data 13	Best PRSs predicted on the respective snoring traits
Supplementary Data 14	Results of PRS predict snoring or habitual snoring at baseline or 2nd resurvey in the independent target samples of CKB
Supplementary Data 15	Genetic correlations between snoring and cardiometabolic traits among the East Asians
Supplementary Data 16	Genetic correlations between snoring and cardiometabolic traits among the Europeans
Supplementary Data 17	Results of Outcome-related traits from PhenoScanner
Supplementary Data 18	F statistic of each SNPs on the corresponding exposure
Supplementary Data 19	Tests for MR analysis
Supplementary Data 20	Results of MR analysis of snoring with the cardiometabolic traits
Supplementary Data 21	GWAS of Cardiometabolic traits in the Biobank of Japan
Supplementary Data 22	GWAS of Snoring and Cardiometabolic traits in the UK Biobank

## Sheet: S1
Supplementary Data 1. Snoring frequency among 10 study areas
Study area	No. of PCs included in the LMM	N	Snoring
			Total snoring	Habitual snoring	Snoring sometimes
Qingdao	3	8261	44.6	25.4	19.2
Harbin	2	13129	54.2	24.5	29.7
Haikou	5	5793	37.7	18.8	18.9
Suzhou	9	7983	52.7	30	22.7
Liuzhou	4	8798	54.4	24.6	29.8
Sichuan	3	10637	53	30.2	22.8
Gansu	5	10058	42	23.1	18.9
Henan	5	11421	37.6	13.8	23.8
Zhejiang	3	12040	50.2	25.1	25.1
Hunan	9	12506	40.2	15.2	25
PCs: principal components of genetic ancestry at study area level; LMM: linear mixed model. Reported the frequency of different types of snoring in each study area.
N meant total sample size.

## Sheet: S2
Supplementary Data 2. Baseline characteristics of the CKB participants in the present study (N=100,626)
Baseline characteristics	Non-snorers	Occasional snorers	Habitual snorers
N	53418	24223	22985
Age, median (interquartile range)	52.2 (42.9, 62.1)	53.6 (45.3, 62.1)	55.2 (48.0, 63.0)
Males	19,355 (36.2)	11,262 (46.5)	12,392 (53.9)
Geographical origins in southern Chinaa	29,867 (55.9)	14,123 (58.3)	13,767 (59.9)
Genetic outliers within each geographical originb	281 (0.5)	132 (0.5)	84 (0.4)
Weight (kg)	57.3 (10.2)	61.0 (10.8)	63.9 (11.8)
Height (cm)	157.8 (8.1)	159.3 (8.4)	159.8 (8.5)
Body-mass index (kg/m2)	23.0 (3.3)	24.0 (3.4)	24.9 (3.7)
Waist circumference (cm)	78.1 (9.4)	81.1 (9.6)	84.1 (10.3)
Systolic Blood Pressure (mmHg)	131.3 (22.6)	134.4 (22.2)	138.1 (22.8)
Diastolic blood pressure (mmHg)	77.3 (11.5)	79.2 (11.6)	80.9 (12.0)
Weekly drinkers	6,466 (12.1)	4,164 (17.2)	4,856 (21.1)
Current smokers	14,097 (26.4)	8,014 (33.1)	9,254 (40.3)
Notes:
For the continuous variables, the mean values and standard deviations were shown in the table, except for age which showed the median value and interquartile range instead.
For the binary variables, number of participants for the corresponding category and its proportion in different types of the snoring traits were shown in the table.
aGeographical origins meant the study areas collected in the baseline survey.
The CKB study took place in ten geographically defined regions of China, including Jiangsu, Zhejiang, Sichuan, Hunan, Guangxi, Hainan, Heilongjiang, Shandong, Gansu, and Henan. The first six study areas were in southern China, others were in northern China.
bGenetic outliers within each geographical origin were defined as those with the means of the first 11 principal components (PCs 1-11) more than three standard deviations from the area means of the PCs 1-11.
The linear trend tests were significant (P<0.05).

## Sheet: S3
Supplementary Data 3. Genomic risk loci of the main and sensitivity GWAS of snoring.
SNP	Chromosome	Position	A1	A1FREQ	Info	P	β	SE	P	β	SE
Snoring						Associations with snoring			Associations with habitual snoring
rs8043757	16	53813450	A	0.877368	1	1.6e-09	-0.079597	0.0132755	2.8e-09	-0.0977822	0.0164558
rs712398a	14	37385687	C	0.594285	1	1.4e-08	0.0503441	0.00886701	2.4e-09	0.0654105	0.0109574
rs2277339a	12	57146069	T	0.760137	1	4.2e-08	0.0553677	0.0101845	2.3e-06	0.0593796	0.0125586
6:30654531:G:Cab	6	30654531	G	0.303798	1	3.6e-08	0.0521601	0.00948263	1e-06	0.0574313	0.0117405
BMI-adjusted-snoring						Associations with BMI-adjusted-snoring			Associations with BMI-adjusted-habitual snoring
rs10886864	10	122929537	C	0.394928	0.982048	2e-10	-0.0557716	0.00874776	1.7e-09	-0.0643203	0.0106725
rs712398	14	37385687	C	0.594285	1	2.4e-10	0.0548296	0.00863699	1.2e-11	0.0715312	0.0105384
Snoring in male						Associations with snoring in male			Associations with habitual snoring in male
rs116873087a	12	112511913	G	0.792778	0.96601	1.1e-08	0.0983203	0.0172451	2e-07	0.105178	0.020239
rs12265047a	10	114487925	G	0.282501	0.987129	4.4e-08	-0.0826696	0.0151403	1.3e-06	-0.0858299	0.0177406
10 Study areas: Snoring						Associations with snoring in 10 study areas			Associations with habitual snoring in 10 study areas
rs62048402a	16	53803223	G	0.12257	0.997514	8.348e-09	-0.0831	0.0144	4.937e-09	-0.1056	0.018
6:30654531:G:Cab	6	30654531	G	0.3022	1	2.523e-08	0.0576	0.0103	3.255e-07	0.0659	0.0129
Habitual snoring						Associations with habitual snoring			Associations with snoring
rs140138951	11	27653995	C	0.556794	0.999131	1.2e-09	0.0660994	0.0108813	1.9e-07	0.0460537	0.00879052
rs11418337	14	37382318	C	0.594758	0.980008	1.5e-09	0.0668843	0.0110706	1.6e-08	0.0506673	0.00895843
rs62048402	16	53803223	G	0.876898	0.997514	1.7e-09	-0.0988714	0.0164105	2.2e-09	-0.0787996	0.0132455
BMI-adjusted-habitual snoring						Associations with BMI-adjusted-habitual snoring			Associations with BMI-adjusted-snoring
rs8023248	14	37402131	C	0.569411	0.978662	6.9e-12	0.0724844	0.0105617	1.3e-09	0.0524809	0.00865979
rs10788141	10	122924854	G	0.397116	0.985213	1.6e-09	-0.0642861	0.0106497	2.5e-10	-0.0553532	0.00872829
rs10506525a	12	65783378	T	0.430363	1	1.3e-08	0.0592446	0.0104233	6.7e-08	0.046368	0.00855552
10 study areas: Habitual snoring						Associations with habitual snoring in 10 study areas			Associations with snoring in 10 study areas
rs62048402	16	53803223	G	0.12257	0.997514	4.937e-09	-0.1056	0.018	8.348e-09	-0.0831	0.0144
rs11418337a	14	37382318	C	0.404715	0.980956	2.08e-08	0.0682	0.0122	7.539e-08	0.0524	0.0097
rs12174151ab	6	30574194	T	0.28615	1	1.027e-08	0.075	0.0131	2.643e-08	0.0585	0.0105
A1: effect allele, A2: non-effect allele. β referred to the effect of effect allele on the trait. A1FREQ meant the allele frequency of the effect allele. Info meant information measure.
aThe genomic risk locl were suggestively significantly associated (P<5×10-8) with their respective traits, other loci were significantly associated (P<5×10-9) with their respective traits.
b6:30654531:G:C identified in GWAS of snoring and snoring at study area level, rs12174151 identified in GWAS of habitual snoring at study area level were located on major histocompatibility complex region, which were excluded in the following analysis.
No significant SNPs were identified in GWAS of snoring in female, GWAS of habitual snoring by sex.

## Sheet: S4
Supplementary Data 4. Novel loci for the GWAS of snoring in CKB.
SNP	chr:pos	P	Positional mapped genes	Novel loci
Snoring
rs8043757	16:53813450	1.6e-09	FTO	Known locus, in LD with rs199952722 (r2=0.752, distance=14kb)
rs712398a	14:37385687	1.4e-08	SLC25A21	Novel locus
rs2277339a	12:57146069	4.2e-08	PRIM1	Known locus, in LD with rs112203697 (r2=0.086, distance=58kb)
6:30654531:G:Cab	6:30654531	3.6e-08	MHC region	NA
BMI-adjusted-snoring
rs10886864	10:122929537	2e-10	WDR11:FGFR	Novel locus
rs712398	14:37385687	2.4e-10	SLC25A21	Novel locus
Snoring in males
rs116873087a	12:112511913	1.1e-08	NAA25; ALDH2	Novel locus
rs12265047a	10:114487925	4.4e-08	VTI1A	Novel locus
10 Study areas: Snoring
rs62048402a	16:53803223	8.35e-09	FTO	Known locus, in LD with rs199952722 (r2=0.741, distance=4kb)
6:30654531:G:Cab	6:30654531	2.523e-08	MHC region	NA
Habitual snoring
rs140138951	11:27653995	1.2e-09	BDNF-AS;LINC00678;BDNF	Novel locus in the known region, in LD with rs2049045 (r2=0.001, distance=40kb)
rs11418337	14:37382318	1.5e-09	SLC25A21	Novel locus
rs62048402	16:53803223	1.7e-09	FTO	Known locus, in LD with rs199952722 (r2=0.741, distance=4kb)
BMI-adjusted-habitual snoring
rs8023248	14:37402131	6.9e-12	SLC25A21	Novel locus
rs10788141	10:122924854	1.6e-09	WDR11:FGFR	Novel locus
rs10506525a	12:65783378	1.3e-08	MSRB3	Known locus, in LD with rs10878269 (r2=0.808, distance=8kb)
10 Study areas: Habitual snoring
rs62048402	16:53803223	4.94e-09	FTO	Known locus, in LD with rs199952722 (r2=0.741, distance=4kb)
rs11418337a	14:37382318	2.08e-08	SLC25A21	Novel locus
rs12174151ab	6:30574194	1.03e-08	MHC region	NA
Notes: Novel loci were defined as the genomic risk loci that were more than 500kb away from the loci identified in previous GWAS for snoring and by low linkage disequilibrium (LD) r2<0.1 between the genomic risk loci and the previous loci.
rs10886864 and rs10788141 were mapped in the intergenic region of WDR11 and FGFR2.
Considering that previous GWAS studies excluded the MHC region, so we couldn't determine whether the loci in MHC region were novel or known .
aThe genomic risk locl were suggestively significantly associated (P<5×10-8) with their respective traits, other loci were significantly associated (P<5×10-9) with their respective traits.
b6:30654531:G:C identified in GWAS of snoring and snoring at study area level, rs12174151 identified in GWAS of habitual snoring at study area level were located on major histocompatibility complex region, which were excluded in the following analysis.

## Sheet: S5
Supplementary Data 5. Annotation of snoring and habitual snoring GWAS.
GWAS				Annotation-Positional mapping
SNP	Chromosome	Position	P	Symbol	Annot (SNP in LD with genomic risk locib)	Exonic function
Snoring
rs8043757	16	53813450	1.6e-09	FTO	intronic	NA
rs712398a	14	37385687	1.4e-08	SLC25A21	intronic	NA
rs2277339a	12	57146069	4.2e-08	PRIM1	exonic	nonsynonymous SNV
BMI-adjusted-snoring
rs10886864	10	122929537	2e-10	WDR11;FGFR2	intergenic	NA
rs712398	14	37385687	2.4e-10	SLC25A21	intronic	NA
Snoring in male
rs116873087a	12	112511913	1.1e-08	NAA25 ALDH2	intronic exonic (rs671)	NA nonsynonymous SNV
rs12265047a	10	114487925	4.4e-08	VTI1A	intronic	NA
10 Study areas: Snoring
rs62048402a	16	53803223	8.348e-09	FTO	intronic	NA
Habitual snoring
rs140138951	11	27653995	1.2e-09	BDNF BDNF-AS LINC00678	exonic (rs6265) non-coding RNA_intronic non-coding RNA_intronic	nonsynonymous SNV NA NA
rs11418337	14	37382318	1.5e-09	SLC25A21	intronic	NA
rs62048402	16	53803223	1.7e-09	FTO	intronic	NA
BMI-adjusted-habitual snoring
rs8023248	14	37402131	6.9e-12	SLC25A21	intronic	NA
rs10788141	10	122924854	1.6e-09	WDR11;FGFR2	intergenic	NA
rs10506525a	12	65783378	1.3e-08	MSRB3	intronic	NA
10 study areas: Habitual snoring
rs62048402	16	53803223	4.94e-09	FTO	intronic	NA
rs11418337a	14	37382318	2.08e-08	SLC25A21	intronic	NA
Notes:
aThe genomic risk locl were suggestively significantly associated (P<5×10-8) with their respective traits, other loci were significantly associated (P<5×10-9) with their respective traits.
bPositional mapped genes, if the genomic risk loci (the first row) were mapped to the regions of genes, only the region was shown, if the SNPs in linkage disequilibrium (LD) with the genomic risk loci were in the regions, the SNPs were shown in "( )" behind the corresponding regions.

## Sheet: S6
Supplementary Data 6. Results of eQTL mapping for snoring GWAS and the sensitivity analysis.
SNP	Gene	Tissue	NES	P	P.FDR
Snoring
rs8043757	FTO	Muscle - Skeletal	0.12	2.8e-06	0.00226912
rs712398	PAX9	Cells - Cultured fibroblasts	0.29	5.6e-12	3.78187e-08
rs712398	PAX9	Skin - Sun Exposed (Lower leg)	0.26	7.7e-08	0.000173336
rs712398	SLC25A21	Cells - Cultured fibroblasts	0.28	8.8e-07	0.00104875
rs712398	RP11-964E11.2	Cells - Cultured fibroblasts	0.25	1.3e-06	0.00138621
rs712398	RP11-964E11.2	Skin - Sun Exposed (Lower leg)	0.25	2.2e-06	0.00193791
rs2277339	PRIM1	Esophagus - Mucosa	-0.23	4.7e-17	9.5222e-13
rs2277339	PRIM1	Brain - Cerebellum	-0.6	5.3e-15	5.3689e-11
rs2277339	PRIM1	Artery - Aorta	-0.41	5.8e-11	2.9377e-07
rs2277339	PRIM1	Skin - Not Sun Exposed (Suprapubic)	-0.29	9e-10	3.6468e-06
rs2277339	PRIM1	Esophagus - Gastroesophageal Junction	-0.44	4.8e-09	1.6208e-05
rs2277339	PRIM1	Esophagus - Muscularis	-0.35	1.2e-08	3.47314e-05
rs2277339	PRIM1	Lung	-0.21	4.5e-08	0.000113962
rs2277339	PRIM1	Artery - Tibial	-0.28	1.1e-07	0.00022286
rs2277339	PRIM1	Skin - Sun Exposed (Lower leg)	-0.2	3e-07	0.0005065
rs2277339	PRIM1	Thyroid	-0.25	3e-07	0.0005065
rs2277339	PRIM1	Colon - Sigmoid	-0.36	3.8e-07	0.000592215
rs2277339	PRIM1	Brain - Cerebellar Hemisphere	-0.39	4.1e-07	0.000593329
rs2277339	PRIM1	Cells - EBV-transformed lymphocytes	-0.45	4.6e-07	0.000621307
rs2277339	PRIM1	Heart - Left Ventricle	-0.33	7.7e-07	0.000975012
rs2277339	PRIM1	Adipose - Subcutaneous	-0.29	9.4e-07	0.00105802
rs2277339	PRIM1	Pancreas	-0.29	1.6e-06	0.0016208
rs2277339	PRIM1	Small Intestine - Terminal Ileum	-0.26	1.8e-06	0.00165764
rs2277339	PRIM1	Stomach	-0.25	1.8e-06	0.00165764
rs2277339	PRIM1	Brain - Frontal Cortex (BA9)	-0.45	2.6e-06	0.00219483
rs2277339	HSD17B6	Brain - Putamen (basal ganglia)	0.32	5.6e-06	0.00436369
rs2277339	PRIM1	Brain - Cortex	-0.52	8.4e-06	0.00630311
rs2277339	HSD17B6	Brain - Cerebellum	0.4	8.8e-06	0.00636743
rs2277339	PRIM1	Breast - Mammary Tissue	-0.29	1.4e-05	0.00978069
rs2277339	NXPH4	Nerve - Tibial	-0.29	2.1e-05	0.014182
rs2277339	PRIM1	Cells - Cultured fibroblasts	-0.088	3.4e-05	0.0222206
rs2277339	SDR9C7	Esophagus - Mucosa	0.17	3.6e-05	0.0227925
rs2277339	PRIM1	Heart - Atrial Appendage	-0.26	5.2e-05	0.0319248
BMI-adjusted-snoring
rs712398	PAX9	Cells - Cultured fibroblasts	0.29	5.6e-12	1.13456e-07
rs712398	PAX9	Skin - Sun Exposed (Lower leg)	0.26	7.7e-08	0.00078001
rs712398	SLC25A21	Cells - Cultured fibroblasts	0.28	8.8e-07	0.00594293
rs712398	RP11-964E11.2	Cells - Cultured fibroblasts	0.25	1.3e-06	0.0065845
rs712398	RP11-964E11.2	Skin - Sun Exposed (Lower leg)	0.25	2.2e-06	0.0089144
10 Study areas: Snoring
rs62048402	FTO	Muscle - Skeletal	0.14	7.5e-08	0.0015195
Habitual snoring
rs11418337	PAX9	Cells - Cultured fibroblasts	0.29	3.9e-12	7.9014e-08
rs11418337	PAX9	Skin - Sun Exposed (Lower leg)	0.25	1.3e-07	0.000877933
rs11418337	RP11-964E11.2	Cells - Cultured fibroblasts	0.26	6.3e-07	0.00319095
rs11418337	SLC25A21	Cells - Cultured fibroblasts	0.28	9.7e-07	0.00393044
rs11418337	RP11-964E11.2	Skin - Sun Exposed (Lower leg)	0.26	1.2e-06	0.004052
rs62048402	FTO	Muscle - Skeletal	0.14	7.5e-08	0.00075975
rs62048402	IRX3	Pancreas	0.37	8.3e-06	0.0240226
BMI-adjusted-habitual snoring
rs8023248	PAX9	Cells - Cultured fibroblasts	0.28	1.5e-11	3.039e-07
rs8023248	PAX9	Skin - Sun Exposed (Lower leg)	0.26	2e-08	0.0002026
rs8023248	SLC25A21	Cells - Cultured fibroblasts	0.28	9.3e-07	0.0062806
rs8023248	RP11-964E11.2	Cells - Cultured fibroblasts	0.25	2.2e-06	0.011143
10 Study areas: Habitual snoring
rs62048402	FTO	Muscle - Skeletal	0.14	7.5e-08	0.00075975
rs62048402	IRX3	Pancreas	0.37	8.3e-06	0.0240226
rs11418337	PAX9	Cells - Cultured fibroblasts	0.29	3.9e-12	7.9014e-08
rs11418337	PAX9	Skin - Sun Exposed (Lower leg)	0.25	1.3e-07	0.000877933
rs11418337	RP11-964E11.2	Cells - Cultured fibroblasts	0.26	6.3e-07	0.00319095
rs11418337	SLC25A21	Cells - Cultured fibroblasts	0.28	9.7e-07	0.00393044
rs11418337	RP11-964E11.2	Skin - Sun Exposed (Lower leg)	0.26	1.2e-06	0.004052

## Sheet: S7
Supplementary Data 7. Expression of snoring genes across 54 tissues from GTEx v8.
Snoring
ensg	symbol	Adipose_Subcutaneous	Adipose_Visceral_Omentum	Adrenal_Gland	Artery_Aorta	Artery_Coronary	Artery_Tibial	Bladder	Brain_Amygdala	Brain_Anterior_cingulate_cortex_BA24	Brain_Caudate_basal_ganglia	Brain_Cerebellar_Hemisphere	Brain_Cerebellum	Brain_Cortex	Brain_Frontal_Cortex_BA9	Brain_Hippocampus	Brain_Hypothalamus	Brain_Nucleus_accumbens_basal_ganglia	Brain_Putamen_basal_ganglia	Brain_Spinal_cord_cervical_c-1	Brain_Substantia_nigra	Breast_Mammary_Tissue	Cells_Cultured_fibroblasts	Cells_EBV-transformed_lymphocytes	Cervix_Ectocervix	Cervix_Endocervix	Colon_Sigmoid	Colon_Transverse	Esophagus_Gastroesophageal_Junction	Esophagus_Mucosa	Esophagus_Muscularis	Fallopian_Tube	Heart_Atrial_Appendage	Heart_Left_Ventricle	Kidney_Cortex	Kidney_Medulla	Liver	Lung	Minor_Salivary_Gland	Muscle_Skeletal	Nerve_Tibial	Ovary	Pancreas	Pituitary	Prostate	Skin_Not_Sun_Exposed_Suprapubic	Skin_Sun_Exposed_Lower_leg	Small_Intestine_Terminal_Ileum	Spleen
ENSG00000198056	PRIM1	0.254664	-0.060704	-0.41382	-0.281585	-0.258367	-0.298044	0.188766	-0.971301	-0.786433	-0.826644	1.0708	0.978827	-0.531088	-0.442097	-1.00365	-0.781368	-0.907588	-1.03358	-0.401263	-0.867357	0.338469	1.37501	2.83568	0.811927	0.578674	-0.0939645	0.0783684	-0.312983	0.378661	-0.298305	0.508663	-1.05007	-1.30212	-0.960944	-0.626201	-0.766619	0.158547	0.259213	-0.601304	0.509837	0.824371	-0.309538	0.0496873	-0.00648976	0.593874	0.531557	0.559815	0.844498
ENSG00000025423	HSD17B6	-0.649498	0.502175	-0.853162	-1.1582	-0.360796	1.54873	3.04014	1.44111	1.4915	2.19036	1.04491	1.36124	1.45992	1.47972	0.577256	0.774341	2.08397	1.51682	0.523117	0.974095	-1.42459	-1.25239	-1.18672	2.2071	2.77219	2.51281	0.780677	-1.06452	-0.272352	-1.15721	1.06976	-1.71369	-2.0951	-1.15747	-1.31379	3.43392	2.05315	-1.66628	-1.88682	-1.37911	0.52425	-2.0425	-1.38051	2.34547	-1.29646	-1.02	0.360678	3.0464
ENSG00000170426	SDR9C7	-0.648353	-0.716703	-0.844593	-0.519377	-0.533229	-0.42814	-0.312408	-0.756291	-0.706243	-0.662534	0.300268	0.439532	-0.544619	-0.612467	-0.727904	-0.732617	-0.519847	-0.729265	-0.834597	-0.845788	-0.667664	-0.826814	-0.900593	1.28312	-0.106418	-0.203232	-0.595867	-0.354184	3.21693	-0.379365	-0.262589	-0.618864	-0.675016	-0.843406	-0.827114	-0.790733	-0.720596	0.190791	-0.242532	-0.638316	-0.294734	-0.867712	-0.707351	-0.310666	4.65879	4.63114	-0.691997	-0.477846
ENSG00000182379	NXPH4	-0.36228	0.383274	-0.988118	0.0436957	0.201919	0.291427	-1.03264	0.00179826	0.330318	-0.516351	3.38071	3.57023	0.150574	0.237187	-0.26783	0.549689	-0.707953	-0.474254	0.118056	-0.0311191	-0.399996	1.5425	-0.525431	-0.388422	-1.00689	-1.17106	-1.11799	-1.08497	0.720962	-1.14079	-1.02865	-0.729229	-0.23066	-0.806566	-0.442432	-0.856741	-0.699972	1.12521	-1.13625	-0.771211	-1.06498	-0.462421	-0.652931	0.884236	3.24893	3.17129	-0.944671	-0.630193
ENSG00000258661	RP11-964E11.2	-0.153589	-0.154749	-0.197528	-0.123303	-0.173856	0.229937	-0.152313	-0.191036	-0.193885	-0.197154	-0.198935	-0.196836	-0.195911	-0.198224	-0.193404	-0.197072	-0.195894	-0.198776	-0.189025	-0.197479	-0.112724	-0.0809418	-0.198237	0.0281449	-0.0770378	-0.171322	-0.190883	-0.151823	1.8754	-0.159308	-0.105565	-0.197941	-0.199455	-0.183641	-0.134692	-0.197248	-0.0898688	1.58681	-0.191534	0.342929	-0.170385	-0.152356	0.295228	0.0254281	-0.140426	-0.104511	-0.191893	-0.196975
ENSG00000198807	PAX9	-0.515937	-0.611878	-0.661494	-0.222322	-0.608434	0.791782	0.133166	-0.676351	-0.674755	-0.68401	-0.727993	-0.712041	-0.691001	-0.672141	-0.690404	-0.569949	-0.668302	-0.699691	-0.576314	-0.625104	-0.210445	1.05709	-0.528144	0.652764	0.0638968	0.119251	-0.41401	0.215172	4.85192	0.203342	-0.187168	-0.67016	-0.721213	-0.64504	-0.669288	-0.724201	-0.0589887	3.29516	-0.684824	0.774419	-0.494189	-0.631386	1.30325	1.66556	-0.387094	-0.158089	-0.58706	-0.603906
ENSG00000183032	SLC25A21	0.0227537	0.0128242	-0.0382314	-0.177521	-0.0776137	0.377545	0.0843006	-0.321465	-0.357587	-0.326029	-0.482738	-0.453795	-0.399437	-0.345884	-0.374671	-0.127478	-0.248423	-0.396385	-0.180917	-0.258043	0.0530904	0.0482196	-0.566934	0.289053	0.469482	0.309443	-0.0657244	0.209625	0.604349	0.246518	0.248997	-0.0515998	-0.33785	-0.0806972	-0.0389282	-0.42634	-0.0707016	0.31231	-0.195485	0.141483	0.454259	0.0116254	-0.000293736	0.254083	-0.221776	-0.11658	-0.126323	-0.388226
ENSG00000140718	FTO	0.370901	0.0460226	0.383307	0.614366	0.53216	0.906017	0.271606	-0.17051	0.10199	0.298372	1.07963	0.82426	0.296972	0.579467	-0.141483	0.421468	0.379544	0.00909991	0.393674	0.0290457	0.494487	0.830226	-0.128446	0.669099	0.772143	0.22631	-0.449204	0.178671	-0.70976	0.205216	0.486698	-0.572501	-1.01936	-0.830291	-0.72028	-1.32154	0.31082	-0.278483	-0.324513	0.601472	0.438563	-1.26287	0.571322	0.0116048	0.00440088	0.137473	-0.532145	-0.589107
BMI-adjusted-snoring
ensg	symbol	Adipose_Subcutaneous	Adipose_Visceral_Omentum	Adrenal_Gland	Artery_Aorta	Artery_Coronary	Artery_Tibial	Bladder	Brain_Amygdala	Brain_Anterior_cingulate_cortex_BA24	Brain_Caudate_basal_ganglia	Brain_Cerebellar_Hemisphere	Brain_Cerebellum	Brain_Cortex	Brain_Frontal_Cortex_BA9	Brain_Hippocampus	Brain_Hypothalamus	Brain_Nucleus_accumbens_basal_ganglia	Brain_Putamen_basal_ganglia	Brain_Spinal_cord_cervical_c-1	Brain_Substantia_nigra	Breast_Mammary_Tissue	Cells_Cultured_fibroblasts	Cells_EBV-transformed_lymphocytes	Cervix_Ectocervix	Cervix_Endocervix	Colon_Sigmoid	Colon_Transverse	Esophagus_Gastroesophageal_Junction	Esophagus_Mucosa	Esophagus_Muscularis	Fallopian_Tube	Heart_Atrial_Appendage	Heart_Left_Ventricle	Kidney_Cortex	Kidney_Medulla	Liver	Lung	Minor_Salivary_Gland	Muscle_Skeletal	Nerve_Tibial	Ovary	Pancreas	Pituitary	Prostate	Skin_Not_Sun_Exposed_Suprapubic	Skin_Sun_Exposed_Lower_leg	Small_Intestine_Terminal_Ileum	Spleen
ENSG00000258661	RP11-964E11.2	-0.153589	-0.154749	-0.197528	-0.123303	-0.173856	0.229937	-0.152313	-0.191036	-0.193885	-0.197154	-0.198935	-0.196836	-0.195911	-0.198224	-0.193404	-0.197072	-0.195894	-0.198776	-0.189025	-0.197479	-0.112724	-0.0809418	-0.198237	0.0281449	-0.0770378	-0.171322	-0.190883	-0.151823	1.8754	-0.159308	-0.105565	-0.197941	-0.199455	-0.183641	-0.134692	-0.197248	-0.0898688	1.58681	-0.191534	0.342929	-0.170385	-0.152356	0.295228	0.0254281	-0.140426	-0.104511	-0.191893	-0.196975
ENSG00000198807	PAX9	-0.515937	-0.611878	-0.661494	-0.222322	-0.608434	0.791782	0.133166	-0.676351	-0.674755	-0.68401	-0.727993	-0.712041	-0.691001	-0.672141	-0.690404	-0.569949	-0.668302	-0.699691	-0.576314	-0.625104	-0.210445	1.05709	-0.528144	0.652764	0.0638968	0.119251	-0.41401	0.215172	4.85192	0.203342	-0.187168	-0.67016	-0.721213	-0.64504	-0.669288	-0.724201	-0.0589887	3.29516	-0.684824	0.774419	-0.494189	-0.631386	1.30325	1.66556	-0.387094	-0.158089	-0.58706	-0.603906
ENSG00000183032	SLC25A21	0.0227537	0.0128242	-0.0382314	-0.177521	-0.0776137	0.377545	0.0843006	-0.321465	-0.357587	-0.326029	-0.482738	-0.453795	-0.399437	-0.345884	-0.374671	-0.127478	-0.248423	-0.396385	-0.180917	-0.258043	0.0530904	0.0482196	-0.566934	0.289053	0.469482	0.309443	-0.0657244	0.209625	0.604349	0.246518	0.248997	-0.0515998	-0.33785	-0.0806972	-0.0389282	-0.42634	-0.0707016	0.31231	-0.195485	0.141483	0.454259	0.0116254	-0.000293736	0.254083	-0.221776	-0.11658	-0.126323	-0.388226
Snoring in male
ensg	symbol	Adipose_Subcutaneous	Adipose_Visceral_Omentum	Adrenal_Gland	Artery_Aorta	Artery_Coronary	Artery_Tibial	Bladder	Brain_Amygdala	Brain_Anterior_cingulate_cortex_BA24	Brain_Caudate_basal_ganglia	Brain_Cerebellar_Hemisphere	Brain_Cerebellum	Brain_Cortex	Brain_Frontal_Cortex_BA9	Brain_Hippocampus	Brain_Hypothalamus	Brain_Nucleus_accumbens_basal_ganglia	Brain_Putamen_basal_ganglia	Brain_Spinal_cord_cervical_c-1	Brain_Substantia_nigra	Breast_Mammary_Tissue	Cells_Cultured_fibroblasts	Cells_EBV-transformed_lymphocytes	Cervix_Ectocervix	Cervix_Endocervix	Colon_Sigmoid	Colon_Transverse	Esophagus_Gastroesophageal_Junction	Esophagus_Mucosa	Esophagus_Muscularis	Fallopian_Tube	Heart_Atrial_Appendage	Heart_Left_Ventricle	Kidney_Cortex	Kidney_Medulla	Liver	Lung	Minor_Salivary_Gland	Muscle_Skeletal	Nerve_Tibial	Ovary	Pancreas	Pituitary	Prostate	Skin_Not_Sun_Exposed_Suprapubic	Skin_Sun_Exposed_Lower_leg	Small_Intestine_Terminal_Ileum	Spleen
ENSG00000151532	VTI1A	0.540339	0.258506	-0.236123	0.267711	0.230213	0.321599	0.212851	-0.945346	-0.768746	-0.952152	-0.0905332	-0.244877	-0.720171	-0.503315	-0.892795	-0.680964	-0.895826	-1.10336	-0.462575	-0.837325	0.365132	0.894949	1.00206	0.238326	0.21929	-0.0553962	-0.0120891	-0.103111	0.382217	-0.0344381	0.183148	-0.685248	-1.10523	-0.0798227	-0.168517	-1.0384	0.538865	0.060039	-0.37754	0.435486	0.0684096	-0.951207	-0.181856	0.129561	0.447423	0.471466	0.313635	0.345978
ENSG00000111275	ALDH2	0.380336	0.345715	0.321296	0.400623	0.347589	0.371106	0.197626	0.216637	0.380518	0.386934	-0.279683	-0.124706	0.41022	0.400138	-0.0555736	0.194478	0.341481	0.355154	0.0748622	0.326279	0.229055	-1.43715	-2.61979	-0.00447809	0.0276237	0.40353	0.372409	0.359954	0.153128	0.385938	0.254752	0.211291	-0.583771	0.00617631	-0.551813	0.427512	0.428666	-0.465809	-0.110838	0.118662	0.37263	-1.87452	-0.313143	0.0822336	0.382624	0.406482	0.207592	-0.858791
ENSG00000111300	NAA25	0.380838	0.126329	-0.0642228	-0.0596769	0.199925	0.134177	0.447218	-1.1031	-0.901132	-0.769519	0.73184	0.735265	-0.475048	-0.440558	-0.81953	-0.660188	-0.565014	-0.980642	-0.197269	-0.785725	0.462842	0.749255	1.16742	0.782145	0.701663	0.442136	-0.158041	0.0511103	0.326042	0.0524517	0.626857	-0.650132	-1.32242	-1.04418	-0.493024	-1.04578	0.384265	-0.0548125	0.297652	1.1105	0.778227	-0.775215	-0.0509503	0.294487	0.72385	0.753649	-0.065757	0.0357807
Habitual snoring
ensg	symbol	Adipose_Subcutaneous	Adipose_Visceral_Omentum	Adrenal_Gland	Artery_Aorta	Artery_Coronary	Artery_Tibial	Bladder	Brain_Amygdala	Brain_Anterior_cingulate_cortex_BA24	Brain_Caudate_basal_ganglia	Brain_Cerebellar_Hemisphere	Brain_Cerebellum	Brain_Cortex	Brain_Frontal_Cortex_BA9	Brain_Hippocampus	Brain_Hypothalamus	Brain_Nucleus_accumbens_basal_ganglia	Brain_Putamen_basal_ganglia	Brain_Spinal_cord_cervical_c-1	Brain_Substantia_nigra	Breast_Mammary_Tissue	Cells_Cultured_fibroblasts	Cells_EBV-transformed_lymphocytes	Cervix_Ectocervix	Cervix_Endocervix	Colon_Sigmoid	Colon_Transverse	Esophagus_Gastroesophageal_Junction	Esophagus_Mucosa	Esophagus_Muscularis	Fallopian_Tube	Heart_Atrial_Appendage	Heart_Left_Ventricle	Kidney_Cortex	Kidney_Medulla	Liver	Lung	Minor_Salivary_Gland	Muscle_Skeletal	Nerve_Tibial	Ovary	Pancreas	Pituitary	Prostate	Skin_Not_Sun_Exposed_Suprapubic	Skin_Sun_Exposed_Lower_leg	Small_Intestine_Terminal_Ileum	Spleen
ENSG00000245573	BDNF-AS	-0.203907	-0.308322	0.429431	-0.0975536	-0.00320446	-0.197205	-0.067435	0.970045	0.8612	1.00262	0.328036	0.426966	0.808165	0.88946	0.93839	0.929005	0.92449	0.892571	2.0218	1.3144	0.0637352	0.124604	-0.748099	0.312202	0.45679	-0.200745	-0.318981	-0.236733	-0.631726	-0.344799	0.40758	-0.439389	-0.817874	0.0715335	0.374868	-0.633259	-0.304855	0.0412313	-1.09188	1.03097	0.516786	-0.597673	0.801584	0.350363	0.196995	0.242204	-0.402065	-0.465491
ENSG00000254934	LINC00678	0.0125638	0.000730588	-0.012338	-0.00301551	-0.00763307	-0.00670818	6.84968e-05	-0.0115844	-0.00873068	-0.00991477	0.0470254	0.0255893	-0.0112563	-0.010256	-0.00895651	-0.000800537	-0.00856699	-0.0110367	-0.00833982	-0.0075497	0.00828415	-0.00686068	-0.00155711	0.0173296	-0.00510441	-0.00942681	-0.0127945	-0.00909881	-0.0131148	-0.0114474	6.3309e-05	-0.0135186	-0.0105639	-0.0125494	-0.0119463	-0.0132539	-0.00598265	-0.00666476	-0.0117154	0.0203262	0.0177383	-0.012146	0.0226712	-0.000945101	0.0178802	0.0143466	-0.0111251	-0.0140448
ENSG00000176697	BDNF	-0.384344	-0.169724	-0.453272	1.30686	0.24937	1.1431	0.620492	0.40475	0.644702	-0.583069	2.02485	1.49918	0.383073	0.837459	0.797018	0.634234	-0.556795	-0.603215	-0.271125	-0.010043	-0.322214	1.00589	-0.584843	-0.0935913	-0.120787	-0.240813	-0.391334	-0.523188	-0.17478	-0.545463	-0.403206	-0.542561	0.344821	-0.485043	-0.0807342	-0.60517	0.482148	-0.423775	-0.486828	-0.316011	0.00796155	-0.608419	0.504242	0.60605	-0.0832237	-0.0109494	-0.49066	-0.489639
ENSG00000258661	RP11-964E11.2	-0.153589	-0.154749	-0.197528	-0.123303	-0.173856	0.229937	-0.152313	-0.191036	-0.193885	-0.197154	-0.198935	-0.196836	-0.195911	-0.198224	-0.193404	-0.197072	-0.195894	-0.198776	-0.189025	-0.197479	-0.112724	-0.0809418	-0.198237	0.0281449	-0.0770378	-0.171322	-0.190883	-0.151823	1.8754	-0.159308	-0.105565	-0.197941	-0.199455	-0.183641	-0.134692	-0.197248	-0.0898688	1.58681	-0.191534	0.342929	-0.170385	-0.152356	0.295228	0.0254281	-0.140426	-0.104511	-0.191893	-0.196975
ENSG00000198807	PAX9	-0.515937	-0.611878	-0.661494	-0.222322	-0.608434	0.791782	0.133166	-0.676351	-0.674755	-0.68401	-0.727993	-0.712041	-0.691001	-0.672141	-0.690404	-0.569949	-0.668302	-0.699691	-0.576314	-0.625104	-0.210445	1.05709	-0.528144	0.652764	0.0638968	0.119251	-0.41401	0.215172	4.85192	0.203342	-0.187168	-0.67016	-0.721213	-0.64504	-0.669288	-0.724201	-0.0589887	3.29516	-0.684824	0.774419	-0.494189	-0.631386	1.30325	1.66556	-0.387094	-0.158089	-0.58706	-0.603906
ENSG00000183032	SLC25A21	0.0227537	0.0128242	-0.0382314	-0.177521	-0.0776137	0.377545	0.0843006	-0.321465	-0.357587	-0.326029	-0.482738	-0.453795	-0.399437	-0.345884	-0.374671	-0.127478	-0.248423	-0.396385	-0.180917	-0.258043	0.0530904	0.0482196	-0.566934	0.289053	0.469482	0.309443	-0.0657244	0.209625	0.604349	0.246518	0.248997	-0.0515998	-0.33785	-0.0806972	-0.0389282	-0.42634	-0.0707016	0.31231	-0.195485	0.141483	0.454259	0.0116254	-0.000293736	0.254083	-0.221776	-0.11658	-0.126323	-0.388226
ENSG00000140718	FTO	0.370901	0.0460226	0.383307	0.614366	0.53216	0.906017	0.271606	-0.17051	0.10199	0.298372	1.07963	0.82426	0.296972	0.579467	-0.141483	0.421468	0.379544	0.00909991	0.393674	0.0290457	0.494487	0.830226	-0.128446	0.669099	0.772143	0.22631	-0.449204	0.178671	-0.70976	0.205216	0.486698	-0.572501	-1.01936	-0.830291	-0.72028	-1.32154	0.31082	-0.278483	-0.324513	0.601472	0.438563	-1.26287	0.571322	0.0116048	0.00440088	0.137473	-0.532145	-0.589107
ENSG00000177508	IRX3	0.980073	-1.25746	0.256031	-0.299669	0.636735	0.237644	-1.00384	-1.6305	-1.79485	-1.82822	-0.523443	-0.0724017	-2.27839	-2.40239	-1.5374	0.109846	-1.36341	-2.35942	-0.594675	0.22333	2.02871	1.76125	-2.48906	0.465059	0.914791	-2.07036	-2.16596	-1.80474	2.60729	-1.88159	0.593235	0.59445	1.69402	0.986767	2.5882	-1.82164	1.69835	2.89319	0.209683	-1.39595	-1.35157	-1.19213	0.926912	2.19397	3.10781	3.04896	-1.83163	-2.34176
BMI-adjusted-habitual snoring
ensg	symbol	Adipose_Subcutaneous	Adipose_Visceral_Omentum	Adrenal_Gland	Artery_Aorta	Artery_Coronary	Artery_Tibial	Bladder	Brain_Amygdala	Brain_Anterior_cingulate_cortex_BA24	Brain_Caudate_basal_ganglia	Brain_Cerebellar_Hemisphere	Brain_Cerebellum	Brain_Cortex	Brain_Frontal_Cortex_BA9	Brain_Hippocampus	Brain_Hypothalamus	Brain_Nucleus_accumbens_basal_ganglia	Brain_Putamen_basal_ganglia	Brain_Spinal_cord_cervical_c-1	Brain_Substantia_nigra	Breast_Mammary_Tissue	Cells_Cultured_fibroblasts	Cells_EBV-transformed_lymphocytes	Cervix_Ectocervix	Cervix_Endocervix	Colon_Sigmoid	Colon_Transverse	Esophagus_Gastroesophageal_Junction	Esophagus_Mucosa	Esophagus_Muscularis	Fallopian_Tube	Heart_Atrial_Appendage	Heart_Left_Ventricle	Kidney_Cortex	Kidney_Medulla	Liver	Lung	Minor_Salivary_Gland	Muscle_Skeletal	Nerve_Tibial	Ovary	Pancreas	Pituitary	Prostate	Skin_Not_Sun_Exposed_Suprapubic	Skin_Sun_Exposed_Lower_leg	Small_Intestine_Terminal_Ileum	Spleen
ENSG00000174099	MSRB3	1.21185	0.978128	-1.60674	1.46763	1.45452	1.46763	1.24402	-1.20893	-1.2111	-0.839881	-0.793515	-0.829685	-1.11682	-1.16008	-1.36223	-0.888564	-1.14363	-1.24056	-0.870233	-0.897709	0.970965	1.44373	-3.95884	0.804431	0.999414	1.39311	0.432827	1.43919	-0.427857	1.45245	1.16859	1.0482	0.188234	-1.10329	-1.14079	-2.8588	1.17162	-0.452245	0.628749	1.0625	0.275141	-2.59244	-0.851848	0.931421	-0.890467	-0.555646	0.00204238	-0.488278
ENSG00000258661	RP11-964E11.2	-0.153589	-0.154749	-0.197528	-0.123303	-0.173856	0.229937	-0.152313	-0.191036	-0.193885	-0.197154	-0.198935	-0.196836	-0.195911	-0.198224	-0.193404	-0.197072	-0.195894	-0.198776	-0.189025	-0.197479	-0.112724	-0.0809418	-0.198237	0.0281449	-0.0770378	-0.171322	-0.190883	-0.151823	1.8754	-0.159308	-0.105565	-0.197941	-0.199455	-0.183641	-0.134692	-0.197248	-0.0898688	1.58681	-0.191534	0.342929	-0.170385	-0.152356	0.295228	0.0254281	-0.140426	-0.104511	-0.191893	-0.196975
ENSG00000198807	PAX9	-0.515937	-0.611878	-0.661494	-0.222322	-0.608434	0.791782	0.133166	-0.676351	-0.674755	-0.68401	-0.727993	-0.712041	-0.691001	-0.672141	-0.690404	-0.569949	-0.668302	-0.699691	-0.576314	-0.625104	-0.210445	1.05709	-0.528144	0.652764	0.0638968	0.119251	-0.41401	0.215172	4.85192	0.203342	-0.187168	-0.67016	-0.721213	-0.64504	-0.669288	-0.724201	-0.0589887	3.29516	-0.684824	0.774419	-0.494189	-0.631386	1.30325	1.66556	-0.387094	-0.158089	-0.58706	-0.603906
ENSG00000183032	SLC25A21	0.0227537	0.0128242	-0.0382314	-0.177521	-0.0776137	0.377545	0.0843006	-0.321465	-0.357587	-0.326029	-0.482738	-0.453795	-0.399437	-0.345884	-0.374671	-0.127478	-0.248423	-0.396385	-0.180917	-0.258043	0.0530904	0.0482196	-0.566934	0.289053	0.469482	0.309443	-0.0657244	0.209625	0.604349	0.246518	0.248997	-0.0515998	-0.33785	-0.0806972	-0.0389282	-0.42634	-0.0707016	0.31231	-0.195485	0.141483	0.454259	0.0116254	-0.000293736	0.254083	-0.221776	-0.11658	-0.126323	-0.388226
10 study areas: Habitual snoring
ensg	symbol	Adipose_Subcutaneous	Adipose_Visceral_Omentum	Adrenal_Gland	Artery_Aorta	Artery_Coronary	Artery_Tibial	Bladder	Brain_Amygdala	Brain_Anterior_cingulate_cortex_BA24	Brain_Caudate_basal_ganglia	Brain_Cerebellar_Hemisphere	Brain_Cerebellum	Brain_Cortex	Brain_Frontal_Cortex_BA9	Brain_Hippocampus	Brain_Hypothalamus	Brain_Nucleus_accumbens_basal_ganglia	Brain_Putamen_basal_ganglia	Brain_Spinal_cord_cervical_c-1	Brain_Substantia_nigra	Breast_Mammary_Tissue	Cells_Cultured_fibroblasts	Cells_EBV-transformed_lymphocytes	Cervix_Ectocervix	Cervix_Endocervix	Colon_Sigmoid	Colon_Transverse	Esophagus_Gastroesophageal_Junction	Esophagus_Mucosa	Esophagus_Muscularis	Fallopian_Tube	Heart_Atrial_Appendage	Heart_Left_Ventricle	Kidney_Cortex	Kidney_Medulla	Liver	Lung	Minor_Salivary_Gland	Muscle_Skeletal	Nerve_Tibial	Ovary	Pancreas	Pituitary	Prostate	Skin_Not_Sun_Exposed_Suprapubic	Skin_Sun_Exposed_Lower_leg	Small_Intestine_Terminal_Ileum	Spleen
ENSG00000258661	RP11-964E11.2	-0.153589	-0.154749	-0.197528	-0.123303	-0.173856	0.229937	-0.152313	-0.191036	-0.193885	-0.197154	-0.198935	-0.196836	-0.195911	-0.198224	-0.193404	-0.197072	-0.195894	-0.198776	-0.189025	-0.197479	-0.112724	-0.0809418	-0.198237	0.0281449	-0.0770378	-0.171322	-0.190883	-0.151823	1.8754	-0.159308	-0.105565	-0.197941	-0.199455	-0.183641	-0.134692	-0.197248	-0.0898688	1.58681	-0.191534	0.342929	-0.170385	-0.152356	0.295228	0.0254281	-0.140426	-0.104511	-0.191893	-0.196975
ENSG00000198807	PAX9	-0.515937	-0.611878	-0.661494	-0.222322	-0.608434	0.791782	0.133166	-0.676351	-0.674755	-0.68401	-0.727993	-0.712041	-0.691001	-0.672141	-0.690404	-0.569949	-0.668302	-0.699691	-0.576314	-0.625104	-0.210445	1.05709	-0.528144	0.652764	0.0638968	0.119251	-0.41401	0.215172	4.85192	0.203342	-0.187168	-0.67016	-0.721213	-0.64504	-0.669288	-0.724201	-0.0589887	3.29516	-0.684824	0.774419	-0.494189	-0.631386	1.30325	1.66556	-0.387094	-0.158089	-0.58706	-0.603906
ENSG00000183032	SLC25A21	0.0227537	0.0128242	-0.0382314	-0.177521	-0.0776137	0.377545	0.0843006	-0.321465	-0.357587	-0.326029	-0.482738	-0.453795	-0.399437	-0.345884	-0.374671	-0.127478	-0.248423	-0.396385	-0.180917	-0.258043	0.0530904	0.0482196	-0.566934	0.289053	0.469482	0.309443	-0.0657244	0.209625	0.604349	0.246518	0.248997	-0.0515998	-0.33785	-0.0806972	-0.0389282	-0.42634	-0.0707016	0.31231	-0.195485	0.141483	0.454259	0.0116254	-0.000293736	0.254083	-0.221776	-0.11658	-0.126323	-0.388226
ENSG00000140718	FTO	0.370901	0.0460226	0.383307	0.614366	0.53216	0.906017	0.271606	-0.17051	0.10199	0.298372	1.07963	0.82426	0.296972	0.579467	-0.141483	0.421468	0.379544	0.00909991	0.393674	0.0290457	0.494487	0.830226	-0.128446	0.669099	0.772143	0.22631	-0.449204	0.178671	-0.70976	0.205216	0.486698	-0.572501	-1.01936	-0.830291	-0.72028	-1.32154	0.31082	-0.278483	-0.324513	0.601472	0.438563	-1.26287	0.571322	0.0116048	0.00440088	0.137473	-0.532145	-0.589107
ENSG00000177508	IRX3	0.980073	-1.25746	0.256031	-0.299669	0.636735	0.237644	-1.00384	-1.6305	-1.79485	-1.82822	-0.523443	-0.0724017	-2.27839	-2.40239	-1.5374	0.109846	-1.36341	-2.35942	-0.594675	0.22333	2.02871	1.76125	-2.48906	0.465059	0.914791	-2.07036	-2.16596	-1.80474	2.60729	-1.88159	0.593235	0.59445	1.69402	0.986767	2.5882	-1.82164	1.69835	2.89319	0.209683	-1.39595	-1.35157	-1.19213	0.926912	2.19397	3.10781	3.04896	-1.83163	-2.34176
Expression level was the average of the normalized expression (zero mean of log2(RPKM+1)) per tissue per gene from GTEx v8
Only one gene for snoring at 10 study areas was not enough to perform the expression analysis.
[truncated: 6 more columns]

## Sheet: S8
Supplementary Data 8. Summary of mapped genes.
SNP	Chromosome	Position	P	Positional mapped genesc	eQTL mapped genes	Novel or known loci
Snoring
rs8043757	16	53813450	1.6e-09	FTO	FTO	Known
rs712398a	14	37385687	1.4e-08	SLC25A21	PAX9 SLC25A21 RP11-964E11.2	Novel
rs2277339a	12	57146069	4.2e-08	PRIM1	PRIM1 HSD17B6 NXPH4 SDR9C7	Known
6:30654531:G:Cab	6	30654531	3.6e-08	MHC region	NA	NA
BMI-adjusted-snoring
rs10886864	10	122929537	2e-10	WDR11;FGFR2	NA	Novel
rs712398	14	37385687	2.4e-10	SLC25A21	PAX9 SLC25A21 RP11-964E11.2	Novel
Snoring in male
rs116873087a	12	112511913	1.1e-08	NAA25 ALDH2	NA	Novel
rs12265047a	10	114487925	4.4e-08	VTI1A	NA	Novel
10 Study areas: Snoring
rs62048402a	16	53803223	8.348e-09	FTO	FTO	Known
6:30654531:G:Cab	6	30654531	2.523e-08	MHC region	NA	NA
Habitual snoring
rs140138951	11	27653995	1.2e-09	BDNF BDNF-AS LINC00678	NA	Known
rs11418337	14	37382318	1.5e-09	SLC25A21	PAX9 RP11-964E11.2 SLC25A21	Novel
rs62048402	16	53803223	1.7e-09	FTO	FTO IRX3	Known
BMI-adjusted-habitual snoring
rs8023248	14	37402131	6.9e-12	SLC25A21	PAX9 SLC25A21 RP11-964E11.2	Novel
rs10788141	10	122924854	1.6e-09	WDR11;FGFR2	NA	Novel
rs10506525a	12	65783378	1.3e-08	MSRB3	NA	Known
10 study areas: Habitual snoring
rs62048402	16	53803223	4.94e-09	FTO	FTO IRX3	Known
rs11418337a	14	37382318	2.08e-08	SLC25A21	PAX9 SLC25A21 RP11-964E11.2	Novel
rs12174151ab	6	30574194	1.03e-08	MHC region	NA	NA
Notes:
aThe genomic risk locl were suggestively significantly associated (P<5×10-8) with their respective traits, other loci were significantly associated (P<5×10-9) with their respective traits.
b6:30654531:G:C identified in GWAS of snoring and snoring at study area level, rs12174151 identified in GWAS of habitual snoring at study area level were located on major histocompatibility complex region, which were excluded in the gene-mapping and novel loci judgement analyses.
cFor positional mapped genes, if the genomic risk loci (the first row) were mapped to the regions of genes, only the region was shown, if the SNPs in linkage disequilibrium (LD) with the genomic risk loci were in the regions, the SNPs were shown in "( )" behind the corresponding regions.
rs10886864 and rs10788141 were mapped in the intergenic region of WDR11 and FGFR2.

## Sheet: S9
Supplementary Data 9. Geneset enrichment analysis of snoring genes
Category	GeneSet	N_Genes	N_Overlap	P	adjP	Genes
Snoring
GWAScatalog	Breast cancer	214	3	7.65515e-06	0.0138941	PAX9:SLC25A21:FTO
GWAScatalog	Cerebral amyloid deposition (PET imaging)	41	2	2.77869e-05	0.0252166	HSD17B6:SDR9C7
GWAScatalog	Trunk fat mass	62	2	6.39517e-05	0.0386908	NXPH4:FTO
GO_mf	GO_RETINOL_DEHYDROGENASE_ACTIVITY	20	2	6.45127e-06	0.0106123	HSD17B6:SDR9C7
Snoring in male
GWAScatalog	Response to alcohol consumption (flushing response)	13	2	3.78913e-07	0.000599511	ALDH2:NAA25
GWAScatalog	Alcohol consumption (max-drinks)	17	2	6.60618e-07	0.000599511	ALDH2:NAA25
GWAScatalog	Alcohol dependence symptom count	21	2	1.02e-06	0.000617097	ALDH2:NAA25
GWAScatalog	Mean arterial pressure x alcohol consumption interaction (2df test)	65	2	1.00944e-05	0.00458032	ALDH2:NAA25
GWAScatalog	Diastolic blood pressure x alcohol consumption interaction (2df test)	78	2	1.45702e-05	0.00528896	ALDH2:NAA25
GWAScatalog	Systolic blood pressure x alcohol consumption interaction (2df test)	91	2	1.98635e-05	0.0060087	ALDH2:NAA25
GWAScatalog	Coffee consumption	105	2	2.64776e-05	0.00686526	ALDH2:NAA25
GWAScatalog	Mean arterial pressure	135	2	4.38376e-05	0.00994565	ALDH2:NAA25
GWAScatalog	Body mass index	1365	3	5.84841e-05	0.0117943	VTI1A:ALDH2:NAA25
Habitual snoring
GWAScatalog	Body mass index (SNP x SNP interaction)	11	3	7.97997e-10	1.44836e-06	BDNF-AS:BDNF:FTO
GWAScatalog	BMI in smokers	19	3	4.68322e-09	3.79892e-06	BDNF-AS:BDNF:FTO
GWAScatalog	Body mass index (adult)	21	3	6.42685e-09	3.79892e-06	BDNF-AS:BDNF:FTO
GWAScatalog	Hip circumference	149	4	1.07571e-08	3.79892e-06	BDNF-AS:LINC00678:BDNF:FTO
GWAScatalog	Childhood body mass index	25	3	1.11103e-08	3.79892e-06	BDNF-AS:BDNF:FTO
GWAScatalog	Body mass index in physically inactive individuals	26	3	1.25584e-08	3.79892e-06	BDNF-AS:BDNF:FTO
GWAScatalog	Waist circumference	165	4	1.6223e-08	4.2064e-06	BDNF-AS:LINC00678:BDNF:FTO
GWAScatalog	Weight	185	4	2.5705e-08	5.83183e-06	BDNF-AS:LINC00678:BDNF:FTO
GWAScatalog	Obesity	56	3	1.33549e-07	2.69324e-05	BDNF-AS:BDNF:FTO
GWAScatalog	BMI in non-smokers	62	3	1.82115e-07	3.30539e-05	BDNF-AS:BDNF:FTO
GWAScatalog	Body mass index in physically active individuals	76	3	3.38112e-07	5.57885e-05	BDNF-AS:BDNF:FTO
GWAScatalog	BMI (adjusted for smoking behaviour)	81	3	4.10176e-07	5.72669e-05	BDNF-AS:BDNF:FTO
GWAScatalog	Body mass index (joint analysis main effects and smoking interaction)	81	3	4.10176e-07	5.72669e-05	BDNF-AS:BDNF:FTO
GWAScatalog	Body mass index (joint analysis main effects and physical activity interaction)	87	3	5.0931e-07	6.60284e-05	BDNF-AS:BDNF:FTO
GWAScatalog	Body mass index	1365	5	1.72697e-06	0.000208964	BDNF-AS:LINC00678:BDNF:FTO:IRX3
GWAScatalog	Anxiety/tension (special factor of neuroticism)	12	2	2.24267e-06	0.000254403	BDNF-AS:LINC00678
GWAScatalog	Hand grip strength	156	3	2.96455e-06	0.00031651	BDNF-AS:BDNF:FTO
GWAScatalog	End-stage kidney disease	15	2	3.56687e-06	0.000359659	FTO:IRX3
GWAScatalog	Morning person	202	3	6.43945e-06	0.000615137	BDNF-AS:BDNF:FTO
GWAScatalog	Breast cancer	214	3	7.65515e-06	0.000689799	PAX9:SLC25A21:FTO
GWAScatalog	Menarche (age at onset)	217	3	7.98114e-06	0.000689799	BDNF-AS:BDNF:FTO
GWAScatalog	Coffee consumption (cups per day)	23	2	8.58793e-06	0.000708504	BDNF-AS:BDNF
GWAScatalog	Smoking behavior	24	2	9.36777e-06	0.000739239	BDNF-AS:BDNF
GWAScatalog	Chloride levels	26	2	1.10288e-05	0.000834052	BDNF-AS:BDNF
GWAScatalog	General risk tolerance (MTAG)	248	3	1.19026e-05	0.000864131	BDNF-AS:BDNF:IRX3
GWAScatalog	Smoking initiation	51	2	4.31643e-05	0.0030132	BDNF-AS:BDNF
GWAScatalog	Coronary artery disease	460	3	7.50044e-05	0.00499098	BDNF-AS:BDNF:SLC25A21
GWAScatalog	Body mass index (age>50)	68	2	7.69958e-05	0.00499098	FTO:IRX3
GWAScatalog	Chronotype	556	3	0.000131504	0.00823031	BDNF-AS:BDNF:FTO
GWAScatalog	Bitter alcoholic beverage consumption	91	2	0.000138108	0.00826491	BDNF-AS:LINC00678
GWAScatalog	Risk-taking tendency (4-domain principal component model)	92	2	0.000141164	0.00826491	BDNF-AS:BDNF
GWAScatalog	Body mass index x sex x age interaction (4df test)	106	2	0.000187418	0.0106301	FTO:IRX3
GWAScatalog	Diverticular disease	155	2	0.000400081	0.0220044	BDNF-AS:BDNF
GWAScatalog	Smoking status (ever vs never smokers)	190	2	0.000599883	0.0320232	BDNF-AS:BDNF
Wikipathways	FTO Obesity Variant Mechanism	8	2	9.51797e-07	0.000516826	FTO:IRX3
10 study areas: Habitual snoring
GWAScatalog	Breast cancer	214	3	8.86796e-07	0.000925523	PAX9:SLC25A21:FTO
GWAScatalog	End-stage kidney disease	15	2	1.01986e-06	0.000925523	FTO:IRX3
GWAScatalog	Body mass index (age>50)	68	2	2.20816e-05	0.0133594	FTO:IRX3
GWAScatalog	Body mass index x sex x age interaction (4df test)	106	2	5.38661e-05	0.0244417	FTO:IRX3
Wikipathways	FTO Obesity Variant Mechanism	8	2	2.72035e-07	0.000147715	FTO:IRX3

[truncated: 13 more sheets: S10, S11, S12, S13, S14, S15, S16, S17, S18, S19, S20, S21, S22]
